# Supplementary material for: Self-management Interventions for People With Parkinson Disease: Scoping Review
Source: J Med Internet Res. 2022 Aug 5;24(8):e40181. doi: 10.2196/40181 (PMC9391969; doi:10.2196/40181)
Supplement: Multimedia Appendix 4 [file jmir_v24i8e40181_app4.xlsx]

## Sheet: Sheet1
ID	Citation	Title	Population	Method	Health outcomes	Intervention type	Intervention type (category)	Intervention description	Primary outcome	Secondary outcomes	Summary of results	Evidence of effectiveness?	Notes
1	Arroyo-Gallego, T., Ledesma-Carbayo, M. J., Sanchez-Ferro, A., Butterworth, I., Mendoza, C. S., Matarazzo, M., Montero, P., Lopez-Blanco, R., Puertas-Martin, V., Trincado, R., & Giancardo, L. (2017). Detection of Motor Impairment in Parkinson's Disease Via Mobile Touchscreen Typing. IEEE transactions on bio-medical engineering, 64(9), 1994–2002. https://doi.org/10.1109/TBME.2017.2664802	Detection of Motor Impairment in Parkinson's Disease Via Mobile Touchscreen Typing	24 people diagnosed with Parkinson's and 27 healthy con-trols	Assessed the classification performance of the proposed typing features with univariate methods and evaluated the joint discriminatory power of the features in a multivariate analysis framework.	Motor function status	Algorithm based on mobile touchscreen typing	home-based detection / monitoring of symptoms	The developed solution uses touchscreens as hardware support, and relies on the typing signal as input to evaluate motor function anomalies.	AUC rate	Sensitivity / specificity	- In terms of classification, the best performing typing feature presents a 0.91 AUC rate, and sensitivity/specificity 0.81/0.81. - The best multivariate model scores 0.88 AUC and 0.73/0.84 sensitivity/specificity. - The pro-posed methods are comparable or improve the performance of the a reference motor test (AFT) measured in our cohort, 0.85 AUC and 0.75/0.78 sensitivity/specificity.	AUC: 0.7 to 0.8 is considered acceptable, 0.8 to 0.9 is considered excellent, and more than 0.9 is considered outstanding
2	Arroyo-Gallego, T., Ledesma-Carbayo, M. J., Butterworth, I., Matarazzo, M., Montero-Escribano, P., Puertas-Martín, V., Gray, M. L., Giancardo, L., & Sánchez-Ferro, Á. (2018). Detecting Motor Impairment in Early Parkinson's Disease via Natural Typing Interaction With Keyboards: Validation of the neuroQWERTY Approach in an Uncontrolled At-Home Setting. Journal of medical Internet research, 20(3), e…	Detecting Motor Impairment in Early Parkinson's Disease via Natural Typing Interaction With Keyboards: Validation of the neuroQWERTY Approach in an Uncontrolled At-Home Setting	Recruited a total of 60 participants; of these participants 52 (25 people with Parkinson’s and 27 healthy controls) provided enough data to complete the analysis	- Evaluated the classification ability of the neuroQWERTY index (nQi) to separate a group of healthy controls from an early PD population using the typing data collected during subjects’ natural interaction with their laptop - Assessed the classification performance of the neuroQWERTY method using the at-home typing data and compared these results with the ones obtained in the clinic.	Motor function status	Algorithm based on keyboard typing	home-based detection / monitoring of symptoms	neuroQWERTY index: a new digital marker able to detect motor impairment in an early PD cohort through the analysis of the key press and release timing data	AUC rate	Sensitivity / specificity	- Algorithm performed nearly as well in the at-home data (area under the receiver operating characteristic curve [AUC] of 0.76 and sensitivity/specificity of 0.73/0.69) as it did when used to evaluate the in-clinic data (AUC 0.83 and sensitivity/specificity of 0.77/0.72)	AUC: 0.7 to 0.8 is considered acceptable, 0.8 to 0.9 is considered excellent, and more than 0.9 is considered outstanding
3	Ashburn A, Fazakarley L, Ballinger C, Pickering R, McLellan LD, Fitton C. A randomised controlled trial of a home based exercise programme to reduce the risk of falling among people with Parkinson's disease. J Neurol Neurosurg Psychiatry. 2007 Jul;78(7):678-84. doi: 10.1136/jnnp.2006.099333. Epub 2006 Nov 21. PMID: 17119004; PMCID: PMC2117667.	A randomised controlled trial of a home based exercise programme to reduce the risk of falling among people with Parkinson's disease	142 patients (70 intervention, 72 control) with a confirmed diagnosis of idiopathic PD, independently mobile, living at home in the community, experiencing more than one fall in the previous 12 months and with intact gross cognitive function	Randomised controlled trial	Falls, injury, quality of life	Personalised home based exercise and strategy programme	M - Home-based exercise / fall avoidance program	- visited weekly at home by a physiotherapist - progressive exercise / fall prevention regime taught by physiotherapist - participants were asked to complete the exercises daily and to keep a record of their exercising on a standardised form	Rates of falling at 8 weeks and 6 months	- Physical measures: the Functional Reach19, the Berg Balance Test20, the “timed up and go test”, and the “chair stand test”. - impact of disability was recorded using the Self‐assessment Parkinson's Disease Disability Scale and the Euro Quol EQ‐5D24 quality of life thermometer	- consistent trend towards lower fall rates in the exercise group at both 8 weeks and 6 months and lower rates of injurious falls needing medical attention at 6 months - Lower rates of repeat near falling were evident for the exercise group at 8 weeks (p = 0.004) and 6 months (p = 0.007) - positive effect of exercises at 6 months on Functional Reach (p = 0.009) and quality of life (p = 0.033)	Sig evidence of effectiveness
4	Ashburn A, Pickering R, McIntosh E, Hulbert S, Rochester L, Roberts HC, Nieuwboer A, Kunkel D, Goodwin VA, Lamb SE, Ballinger C, Seymour KC. Exercise- and strategy-based physiotherapy-delivered intervention for preventing repeat falls in people with Parkinson's: the PDSAFE RCT. Health Technol Assess. 2019 Jul;23(36):1-150. doi: 10.3310/hta23360. PMID: 31339100; PMCID: PMC6680369.	Exercise- and strategy-based physiotherapy-delivered intervention for preventing repeat falls in people with Parkinson's: the PDSAFE RCT	474 people with Parkinson's disease (i.e. Hoehn and Yahr scale stages 1-4) - 238 intervention and 236 usual care.	Randomised controlled trial	Falls, fall risk, quality of life, balance, depression, physical activity	Individually tailored, progressive, home-based fall avoidance strategy training programme	M - Home-based exercise / fall avoidance program	PDSAFE: a personalised falls prevention programme of home exercises for postural control training, muscle strengthening and task-orientated movement strategy training 12 1-hour, physiotherapy sessions progressing from intensive supervision to independent practice; sessions are twice weekly to begin with (sessions 1–4), then weekly (sessions 5–7), then monthly (sessions 8–12), followed by 6 months…	Risk of repeat falling, collected by self-report monthly diaries between 0 and 6 months after randomisation	Near-falls, falls efficacy, freezing of gait (FoG), health-related quality of life, and measurements taken using the Mini-Balance Evaluation Systems Test (Mini-BESTest), the Chair Stand Test (CST), the Geriatric Depression Scale, the Physical Activity Scale for the Elderly and the Parkinson's Disease Questionnaire	- No difference in repeat falling within 6 months of randomisation was found - An analysis of secondary outcomes demonstrated better balance (Mini-BESTest: mean difference 0.95, 95% CI 0.24 to 1.67; p = 0.009), functional strength (CST: p = 0.041) and falls efficacy (Falls Efficacy Scale - International: mean difference 1.6, 95% CI -3.0 to -0.19; p = 0.026) with near-falling significantly reduced…	Sig evidence of effectiveness for secondary outcomes, but NOT primary outcome (falls) Potential difference depending on disease severity
5	Butterfield LC, Cimino CR, Salazar R, Sanchez-Ramos J, Bowers D, Okun MS. The Parkinson's Active Living (PAL) Program. J Geriatr Psychiatry Neurol. 2017 Jan;30(1):11-25. doi: 10.1177/0891988716673467. Epub 2016 Oct 17. PMID: 28248557.	The Parkinson's Active Living (PAL) Program	Participants aged 44 to 86 years (mean = 66, SD [standard deviation] = 10.7) ranging in disease duration from <1 to 23 years with elevated apathy (Apathy Evaluation Scale >35)	1-arm trial, tested at 3 time points (baseline, posttest, and 1-month follow-up)	Apathy, depression, quality of life	Behavioral treatment specifically designed to target apathy in patients with PD	Behavioural therapy program	- Primarily telephone-based, 6-week activity scheduling and monitoring intervention that incorporates external cueing to target disease-related self-generational deficits to reduce levels of apathy in nondemented, highly apathetic patients with PD - PAL program includes 1 in-person session (planning session) lasting 2 to 2 1⁄2 hours (baseline assessments and guiding) and at the end of each week, …	Apathy	Depression, activities of daily living, quality of life, caregiver burden, feasibility	- large effect of the treatment on apathy severity (d = .77), a medium to large effect of treatment on patient depression (d = .70), and a medium effect on patient QoL, with changes in apathy and depression maintaining at 1-month follow-up (no sig diff between end of study and follow-up) - Overall, participants showed strong acceptance of the program as suggested by high satisfac- tion ratings of…	Some evidence - large effect, but only change over time
6	Seymour KC, Pickering R, Rochester L, Roberts HC, Ballinger C, Hulbert S, Kunkel D, Marian IR, Fitton C, McIntosh E, Goodwin VA, Nieuwboer A, Lamb SE, Ashburn A. Multicentre, randomised controlled trial of PDSAFE, a physiotherapist-delivered fall prevention programme for people with Parkinson's. J Neurol Neurosurg Psychiatry. 2019 Jul;90(7):774-782. doi: 10.1136/jnnp-2018-319448. Epub 2019 Apr 3.…	Multicentre, randomised controlled trial of PDSAFE, a physiotherapist-delivered fall prevention programme for people with Parkinson's	474 PwP (Hoehn and Yahr 1–4) were randomised: 238 intervention and 236 to control	Randomised controlled trial	Falls, fractures, quality of life, balance, depression, physical activity	Individually tailored, progressive, home-based fall avoidance strategy training programme	Behavioural therapy program	- PDSAFE comprised individually tailored, progressive home-based exercise and strategies to avoid falls - Registered physiotherapists made visits to the participants’ home to provide 12 supervised sessions of 1–1.5 hours duration over 6 months. More supervised sessions were delivered early in the programme, and gradually tapered over time	Risk of repeat falling, collected by self-report monthly diaries, 0–6 months after randomisation	Mini-BESTest for balance, chair stand test, falls efficacy, freezing of gait, health-related quality of life (EuroQol EQ-5D), Geriatric Depression Scale, Physical Activity Scale for the Elderly and Parkinson’s Disease Questionnaire, fractures and rate of near falling	- By 6 months, 116 (55%) of the control group and 125 (61.5%) of the intervention group reported repeat falls (controlled OR 1.21, 95% CI 0.74 to 1.98, p=0.447). - Secondary subgroup analyses suggested a different response to the intervention between moderate and severe disease severity groups. - Balance, falls efficacy and chair stand time improved with near falls reduced in the intervention arm.		Duplicate of ID5, removed
7	Chomiak T, Watts A, Meyer N, Pereira FV, Hu B. A training approach to improve stepping automaticity while dual-tasking in Parkinson's disease: A prospective pilot study. Medicine (Baltimore). 2017 Feb;96(5):e5934. doi: 10.1097/MD.0000000000005934. PMID: 28151878; PMCID: PMC5293441.	A training approach to improve stepping automaticity while dual-tasking in Parkinson's disease: A prospective pilot study	Eleven participants (n = 6 podcast, 4 males 2 females; and n = 5 music, 5 males), had to be able to step-in-place (SIP) a minimum of 5 minutes, and had to have a confirmed diagnosis of PD by a movement disorder specialist.	4-week prospective intervention pilot study	Motor automaticity, fear of falling, cognitive function, freezing of gait	Sensor system and algorithm that runs off the iPod Touch which calculates step height (SH) in real-time	M - sensor-based feedback training program	- Algorithm's measurements used to trigger auditory (treatment group, music; control group, radio podcast) playback in real-time through wireless headphones upon maintenance of repeated large amplitude stepping. With small steps or shuffling, auditory playback stops, thus allowing participants to use anticipatory motor control to regain positive feedback. - Participants were asked to use the devi…	Dual-tasking (DT) step automaticity	Fear of falling (FES-I), general cognitive functioning (MoCA), self-reported freezing of gait (FOG-Q)	- no significant effect of training on FES-I, MoCA, or FOG-Q - significant group (music vs podcast) by training interaction in DT step automaticity (P<0.01).	Sig evidence of effectiveness for some outcomes
8	Collett J, Franssen M, Meaney A, Wade D, Izadi H, Tims M, Winward C, Bogdanovic M, Farmer A, Dawes H. Phase II randomised controlled trial of a 6-month self-managed community exercise programme for people with Parkinson's disease. J Neurol Neurosurg Psychiatry. 2017 Mar;88(3):204-211. doi: 10.1136/jnnp-2016-314508. Epub 2016 Nov 11. PMID: 27837101.	Phase II randomised controlled trial of a 6-month self-managed community exercise programme for people with Parkinson's disease	105 PwP able to walk ≥100 m and with no contraindication to exercise were recruited from the Thames valley, UK (54 exercise, 51 handwriting)	2-arm parallel phase II randomised controlled trial with blind assessment.	Motor symptoms, fitness, well-being	Community exercise intervention	M - community exercise program	6-month, twice weekly programme. Exercise was undertaken in community facilities (30 min aerobic and 30 min resistance) and handwriting at home, both were delivered through workbooks with monthly support visits.	2 min walk	Motor symptoms (Movement Disorder Society Unified Parkinson's Disease Rating Scale, MDS-UPDRS III), fitness, health and well-being measured	- Largest effects were for motor symptoms (2 min walk ES=0.20 (95% CI −0.44 to 0.45) and MDS-UPDRS III ES=−0.30 (95% CI 0.07 to 0.54)) in favour of exercise over the 12-month follow-up period. - Some small effects were observed in fitness and well-being measures (ES>0.1).	Sig evidence for primary outcome, but not all secondary outcomes
9	Collett J, Franssen M, Winward C, Izadi H, Meaney A, Mahmoud W, Bogdanovic M, Tims M, Wade D, Dawes H. A long-term self-managed handwriting intervention for people with Parkinson's disease: results from the control group of a phase II randomized controlled trial. Clin Rehabil. 2017 Dec;31(12):1636-1645. doi: 10.1177/0269215517711232. Epub 2017 May 26. PMID: 28547999.	A long-term self-managed handwriting intervention for people with Parkinson's disease: results from the control group of a phase II randomized controlled trial	105 PwP able to walk ≥100 m and with no contraindication to exercise were recruited from the Thames valley, UK (54 exercise, 51 handwriting)	Secondary analysis of a two-arm parallel phase II randomized controlled trial with blind assessment.	Mobility (specifically hands)	Handwriting program	M - handwriting program	- The handwriting intervention was developed as a printed workbook with each session clearly defined for each week. A clinical exercise professional went through the first workbook with the participant face-to-face at the participants’ homes ensuring they knew how to complete the workbooks. - 48 hour long sessions over a 24-week period (2× a week) consisting of warm-up exercises, writing activiti…	Writing speed, amplitude (area) and progressive reduction in amplitude (ratio)	Self-reported handwriting deficits	- Moderate effects were found for amplitude (total area: d = 0.32; 95% confidence interval (CI): −0.11 to 0.7; P = 0.13) in favour of handwriting over a period of12 months - effects for writing speed and ratio parameters were small ≤0.11. - Self-reported handwriting difficulties also favoured handwriting (UPDRS 2.7: odds ratio (OR) = 0.55; 95% CI: 0.34 to 0.91; P = 0.02).	Some evidence of small effect	Same trial as ID8, but examines handwriting group instead of the exercise group
10	Connor KI, Siebens HC, Mittman BS, McNeese-Smith DK, Ganz DA, Barry F, Edwards LK, McGowan MG, Cheng EM, Vickrey BG. Stakeholder perceptions of components of a Parkinson disease care management intervention, care coordination for health promotion and activities in Parkinson's disease (CHAPS). BMC Neurol. 2020 Dec 2;20(1):437. doi: 10.1186/s12883-020-02011-9. PMID: 33267827; PMCID: PMC7708498.	Stakeholder perceptions of components of a Parkinson disease care management intervention, care coordination for health promotion and activities in Parkinson's disease (CHAPS)	- 140 intervention participants received care management over an 18-month period. CHAPS nurse care manager staffing was about 125 participants per one full time employee equivalent. - All 28 (100%) participants agreed to take part in the 17-item survey.	Surveys of stakeholders - summary statistics, open card sorting methodology was used to identify themes and attributes in qualitative data including usability of some components.	N/A	Nurse-led care management intervention	nurse led care management program (same study, two papers)	- Care Coordination for Health Promotion and Activities in Parkinson’s Disease (CHAPS): led and provided by CHAPS nurse care managers oriented to PD care through a 10- to 40-h curriculum, assessment administered to each participant for identifying problems/topics, and their severity, by embedded algorithms - During follow-up calls, these nurse care managers could refer to problem/topic-specific i…	Patient perceptions of program	NCM and PD specialist perceptions of program	- Participants, overall, highly rated their medication self-management, acknowledged some challenges with the CHAPS self-care tools, reported knowledge of PD specialist follow-up and PD red flags, and rated CHAPS nurse care managers as helpful - PD specialists and nurse care managers noted improvements in participant self-management, especially in their medication regime and how to manage their P…	Positive perceptions from patients, PD specialists, and nurse care managers
ADDED	Connor KI, Cheng EM, Barry F, Siebens HC, Lee ML, Ganz DA, Mittman BS, Connor MK, Edwards LK, McGowan MG, Vickrey BG. Randomized trial of care management to improve Parkinson disease care quality. Neurology. 2019 Apr 16;92(16):e1831-e1842. doi: 10.1212/WNL.0000000000007324. Epub 2019 Mar 22. PMID: 30902908; PMCID: PMC6550506.	Randomized trial of care management to improve Parkinson disease care quality	328 veterans with PD in southwestern United States	2-group stratified randomized trial	Quality of life, PD symptoms, social support, self-efficacy, depression	Nurse-led care management intervention	nurse led care management program (same study, two papers)	- The guided care management intervention, CHAPS, consisted of nurse care manageers (NCMs) collaborating with site PD specialists to provide comprehensive care. The NCMs used (1) a telephone-administered structured and comprehensive assessment to identify problem areas, (2) evidence-based practice, (3) communication tools, and (4) documentation templates to provide coordinated, patient-centered c…	Adherence to 18 PD care quality indicators	Patient-centered outcome measures: health-related quality of life, speech, drooling, swallowing and eating, social support, self-efficacy, perceptions of care quality, and self-reported depression screeners	- substantially increased adherence to PD quality of care indicators among veterans with PD, as documented in the EMR. - Of 8 secondary outcomes assessed, a screening measure for depressive symptomatology was the only measure that was better in the intervention compared to usual care. - More telephone calls in CHAPS were the only utilization difference over usual care	Sig evidence of effectiveness for some outcomes	Added because it was the original RCT of the secondary data analysis conducted in ID10
11	Cubo E, Mariscal N, Solano B, Becerra V, Armesto D, Calvo S, Arribas J, Seco J, Martinez A, Zorrilla L, Heldman D. Prospective study on cost-effectiveness of home-based motor assessment in Parkinson's disease. J Telemed Telecare. 2017 Feb;23(2):328-338. doi: 10.1177/1357633X16638971. Epub 2016 Jul 8. PMID: 27000142.	Prospective study on cost-effectiveness of home-based motor assessment in Parkinson's disease	40 non-demented outpatients from a tertiary regional movement disorders clinic, with a Mini-Mental Scale11 score > 24, and diagnosed with idiopathic, advanced PD were randomized into two groups: 20 patients home-based motor monitoring. 20 patients in-office visits	Prospective, one-year follow-up, randomized, case-control study (including four in-office visits)	Symptom severity, quality of life	Home-based motor monitoring by using wireless motion sensor technology,	home-based detection / monitoring of symptoms	- In the HBMM group, PD motor symptoms were moni- tored at home one day per month. The Kinesia system included a tablet soft- ware app, a wireless finger-worn motion sensor unit, and automated web-based symptom reporting. - On assessment days, the patient wore the motion sensor on the index finger of his/her more affected hand while the software app guided him/her through automated motor assess- …	Motor and non-motor symptom severities, health related quality of life (assessed every four months in clinic)	- Depression and anxiety, apathy, impulse control disorders, and psychosis / hallucinations (assessed every four months in clinic) - caregiver burden - Direct costs, cost-effectiveness	- trend for lower Unified Parkinson’s Disease Rating Scale functional status (UPDRS II) scores in the patients monitored at home compared to the standard clinical follow-up (p = 0.06). - However, UPDRS parts I, III, IV and quality-adjusted life-years scores were similar between both groups. - both groups of patients deteriorated similarly in terms of motor impair- ment, non-motor symptoms, and qu…	Cost-effective, no difference in symptoms/QoL
12	Dobkin RD, Interian A, Durland JL, Gara MA, Menza MA. Personalized Telemedicine for Depression in Parkinson's Disease: A Pilot Trial. J Geriatr Psychiatry Neurol. 2018 Jul;31(4):171-176. doi: 10.1177/0891988718783274. Epub 2018 Jun 26. PMID: 29945467.	Personalized Telemedicine for Depression in Parkinson's Disease: A Pilot Trial	34 individuals (and their caregivers) with a confirmed diagnosis of PD and a primary depressive disorder, a clinical Global Impression Severity Scale Score of 3 or 4 (mildly or moderately ill), 35 to 85 years old, stable medication regimen > 6 weeks, no change in mental health treatment in the past 2 months	Pilot study (change over time) - all eligible participants received the experimental intervention for 10 weeks, in addition to any care for depression pro- vided by their personal physicians	Mental health, quality of life	Personalized cognitive–behavioral telemedicine program	Behavioural therapy program	- A 10-module self-help workbook, tailored to the unique needs of the depressed PD population, was created to be used as either a stand-alone intervention, with minimal therapist support, or a supplement to formal telephone-administered cognitive–behavioral therapy sessions - treatment modules targeted behavioral activation, cognitive restructuring, anxiety management, and sleep hygiene; also inc…	Depression	- Responder status (defined a priori as depression much improved or very much improved on the Clinical Global Impression-Improvement Scale 31 or 􏰀 50% reduction in the baseline HAM-D 17), depression severity, anxiety, negative thoughts, sleep, quality of life, and caregiver burden - Feasibility: readability, clarity, effort, enjoyment, fatigue, helpfulness, and progress regarding treatment mate- …	- Sig improvements in depression and anxiety with large effect sizes - Improvements in depression, anxiety, quality of life, sleep, negative thoughts, and caregiver burden were observed over the course of the 4-month study, independent of treatment modality (guided self-help vs formal telephone-based psychotherapy) - feasibility analyses suggest that the workbook format was helpful and easy to ut…	Sig evidence (change over time)
13	Ferraris C, Nerino R, Chimienti A, Pettiti G, Cau N, Cimolin V, Azzaro C, Albani G, Priano L, Mauro A. A Self-Managed System for Automated Assessment of UPDRS Upper Limb Tasks in Parkinson's Disease. Sensors (Basel). 2018 Oct 18;18(10):3523. doi: 10.3390/s18103523. PMID: 30340420; PMCID: PMC6210162.	A Self-Managed System for Automated Assessment of UPDRS Upper Limb Tasks in Parkinson's Disease	- 57 PD patients (37 men/20 women), Hoehn and Yahr score (average 2.1, min 1, max 4); age 45–80 years; disease duration 2–29 years - 25 healthy controls (10 men/15 women), aged between 55 and 75	Feasibility study	Upper limb motor function	Self-managed system for the automated assessment of the PD upper limb motor tasks	home-based detection / monitoring of symptoms	- The system hardware is based on light fabric gloves with color markers, a RGB-Depth sensor, and a monitor, while the software implements the three-dimensional (3D) tracking of the hand trajectories and characterizes them by kinematic features. - Human Computer Interface (HCI) allows PD patients the self-management of the test execution - The automated assessment of upper limb tasks is performed…	Accuracies	Usability	- results on trained classifier performance show that automated assessments of the system replicate clinical ones - (NOTE this was trained on one neurologist's ratings)	Some evidence (accurate, but methodological limitations)
14	Fisher JM, Hammerla NY, Rochester L, Andras P, Walker RW. Body-Worn Sensors in Parkinson's Disease: Evaluating Their Acceptability to Patients. Telemed J E Health. 2016 Jan;22(1):63-9. doi: 10.1089/tmj.2015.0026. Epub 2015 Jul 17. PMID: 26186307; PMCID: PMC4739122.	Body-Worn Sensors in Parkinson's Disease: Evaluating Their Acceptability to Patients	34 patients from the Northumbria PD service who fulfilled the following inclusion criteria were recruited: >18 years of age, diagnosis of idiopathic PD, stages I–IV of Hoehn and Yahr, not significantly cognitively impaired, and taking immediate-release levodopa medication.	Mixed methods acceptability study (quantitative questionnaire and qualitative free text responses)	N/A	Wrist-worn sensor	home-based detection / monitoring of symptoms	- waterproof triaxial accelerometer, which was attached by an adjustable Velcro - wore bilateral wrist-worn sensors for 4 h in a research facility and then for 1 week at home	Acceptability	Amount of time that the sensors were not worn	- After prolonged wearing there was a negative shift in participants' views on the comfort of the sensor; problems with the sensor's strap were highlighted. -Accelerometer data demonstrated high patient concordance with wearing of the sensors. - There was no evidence that participants were less likely to wear the sensors in public. - Most participants preferred wearing the sensors to completing s…	Mixed feedback, high compliance
15	Pickering RM, Fitton C, Ballinger C, Fazakarley L, Ashburn A. Self reported adherence to a home-based exercise programme among people with Parkinson's disease. Parkinsonism Relat Disord. 2013 Jan;19(1):66-71. doi: 10.1016/j.parkreldis.2012.07.006. Epub 2012 Aug 9. PMID: 22878222.		70 independently mobile people living at home in the community had to have had a confirmed diagnosis of idiopathic PD, experienced more than one fall in the previous 12 months, and passed a screening test for gross cognitive impairment	Secondary data analysis (of an RCT)	N/A (not measured, aims to increase mobility and reduce falls)	Personalized exercise programme to reduce falling	M - Home-based exercise / fall avoidance program	- menu of exercises in four groups: 1) muscle strengthening, 2) range of movement, 3) balance training, and 4) walking - visited at home by the trial physiotherapist for a target of six weekly 1h sessions; participants were encouraged to exercise an agreed number of repetitions each day until the next session - Each exercise was graded at six progressive levels enabling increasing challenges, and…	Number of repetitions of each prescribed exercise completed	Progression in each exercise	- On average the 70 participants allocated to the exercise programme reported completing 79% (95% confidence interval 73%–86%) of the prescribed number of repetitions of their exercises. - The percentage of exercises completed varied depending on the specific exercise prescribed, and on participant characteristics: those who were older, in poorer health and with anxiety, depression, or mental hea…		Secondary data analysis of ID3
16	Pretzer-Aboff I, Galik E, Resnick B. Feasibility and impact of a function focused care intervention for Parkinson's disease in the community. Nurs Res. 2011 Jul-Aug;60(4):276-83. doi: 10.1097/NNR.0b013e318221bb0f. PMID: 21691241.	Feasibility and impact of a function focused care intervention for Parkinson's disease in the community	24 (PwP+caregiver) dyads; persons with PD were eligible if 55 years or older, diagnosed with idiopathic PD by their neurologist, designated a Hoehn & Yahr stage 2-4, scored greater than 17 on the Mini-Mental State Examination (MMSE), had a designated caregiver who also consented	Single-group, 2 pretest, 3 posttest repeated-measures pilot study (12 month period)	Physical activity and function	Function-focused care for PD (FFC-PD) intervention	M - Home-based exercise / fall avoidance program	Developed to optimize function and physical activity among people with PD who live in the community (four step process): 1) Home visit: the PD patient-caregiver dyad was given an educational session and booklet regarding the benefits of physical activity for persons with PD with specific recommendations regarding strategies to perform daily activities 2) evaluating PD participants' underlying cap…	Physical function	Self-efficacy and outcomes expectations, depression	- Function-focused care for PD has a significant effect on increasing and on strengthening outcome expectations related to exercise, time spent in exercise, and physical activity and in improving functional performance in people with PD. - Statistically significant increase in outcome expectations for exercise, F(3, 60) = 3.09, p = .034; hours a week exercising, F(1, 24) = 4.95, p = .004; mean we…	Sig evidence of effectiveness for some outcomes
17	Sturkenboom IH, Graff MJ, Hendriks JC, Veenhuizen Y, Munneke M, Bloem BR, Nijhuis-van der Sanden MW; OTiP study group. Efficacy of occupational therapy for patients with Parkinson's disease: a randomised controlled trial. Lancet Neurol. 2014 Jun;13(6):557-66. doi: 10.1016/S1474-4422(14)70055-9. Epub 2014 Apr 8. Erratum in: Lancet Neurol. 2014 Jun;13(6):536. Erratum in: Lancet Neurol. 2016 Mar;15(…	Efficacy of occupational therapy for patients with Parkinson's disease: a randomised controlled trial	191 patients with Parkinson's disease with self-reported difficulties in daily activities were included, along with their primary caregivers (124 intervention, 67 control - 2:1)	Multicentre, assessor-masked, randomised controlled clinical trial in ten hospitals in nine Dutch regional networks of specialised health-care professionals (ParkinsonNet), with assessment at 3 months and 6 months	Performance of daily activities, quality of life	10 weeks of home-based occupational therapy according to national practice guidelines	M - Home-based exercise / fall avoidance program	- Interventions included advice or strategy training in activities, or adaptations of tasks, daily routines, or environment; caregivers' needs in supporting the patient in daily activities (eg, when and how to assist in activities) were also assessed, and addressed if needed - Number of sessions with occupational therapist could vary, but with a maximum of 16 h over the 10 weeks. Session lengths …	Self-perceived performance in daily activities at 3 months, assessed with the Canadian Occupational Performance Measure	Secondary endpoints for patients included perceived performance capacity score at 6 months, performance satisfaction, daily activity performance, participation in activities, effect of fatigue, proactive coping skills, mood, health-related quality of life, and overall quality of life	- the adjusted mean difference in score between groups at 3 months was in favour of the intervention group (1·2; 95% CI 0·8–1·6; p<0·0001) - Significant benefits in favour of the intervention were found for satisfaction with performance on prioritised activities - no other significant differences in secondary endpoints between groups - Most outcomes for caregivers showed no group differences, exc…	Sig evidence of effectiveness for primary outcome, but not all secondary outcomes
18	Tickle-Degnen L, Ellis T, Saint-Hilaire MH, Thomas CA, Wagenaar RC. Self-management rehabilitation and health-related quality of life in Parkinson's disease: a randomized controlled trial. Mov Disord. 2010 Jan 30;25(2):194-204. doi: 10.1002/mds.22940. PMID: 20077478; PMCID: PMC2831132.	Self-management rehabilitation and health-related quality of life in Parkinson's disease: a randomized controlled trial	117 participants recruited from the Parkinson's Disease and Movement Disorders Center of the Department of Neurology at Boston Medical Center and local support groups with (1) Diagnosis of idiopathic PD by a movement disorder specialist; (2) Modified Hoehn and Yahr stage 2, 2.5 or 3 when “on;” (3) Age ≥ 40 years; (4) Mini-Mental Status Exam score > 26; (5) Geriatric Depression Scale score ≤ 20; (…	Randomised controlled trial (three intensities of rehabilitation conditions)	Health related quality of life	Self-management rehabilitation and clinical group rehabilitation	self-management rehabilitation program	- Participants assigned to the 27 hrs condition engaged in 4.5 hrs of self-management rehabilitation per week in two 1.5 hr group clinic sessions and one 1.5 hr individual home or community session to transfer self-management skills to the locations of daily living - physical therapist led all sessions and an occupational therapist and speech and language therapist each participated in half of th…	Health-related quality of life	Walking performance, lifestyle activity, functional impairment, personality, and emotional behavior (not reported in this paper)	- at six weeks there was a beneficial effect of increased rehabilitation hours on HRQOL measured with the Parkinson's Disease Questionnaire-39 summary index (eta = .23, CI = .05 – .40, p =.01). Benefits persisted at follow-up. - The difference between 18 and 27 hrs was not significant. - Clinically relevant improvement occurred at a greater rate for 18 and 27 hrs (54% improved) than for 0 hrs (18…	Sig evidence of effectiveness for 2 conditions vs control but no diff between them
19	van der Kolk NM, de Vries NM, Kessels RPC, Joosten H, Zwinderman AH, Post B, Bloem BR. Effectiveness of home-based and remotely supervised aerobic exercise in Parkinson's disease: a double-blind, randomised controlled trial. Lancet Neurol. 2019 Nov;18(11):998-1008. doi: 10.1016/S1474-4422(19)30285-6. Epub 2019 Sep 11. PMID: 31521532.	Effectiveness of home-based and remotely supervised aerobic exercise in Parkinson's disease: a double-blind, randomised controlled trial	130 sedentary patients with Parkinson's disease from the outpatient clinic at Radboudumc, Nijmegen, Netherlands; aged 30–75 years with a Hoehn and Yahr stage of 2 or lower, who were on stable dopaminergic medication (65 intervention, 65 control)	Single-centre, double-blind, randomised controlled trial	Motor function	Aerobic exercise done on a stationary home-trainer (control: stretching)	M - Home-based exercise / fall avoidance program	- Instructed to cycle on a stationary home-trainer for 30–45 min (30 min aerobic and 15 min warming up and cooling down) at least three times per week, within a predetermined heart rate zone on the basis of their heart rate reserve - Home trainers were enhanced with virtual reality software and real-life videos providing a so-called exergaming experience (ie, exercise enhanced by gamified element…	Between-group difference in the Movement Disorders Society—Unified Parkinson's Disease Rating Scale (MDS-UPDRS) motor section at 6 months, tested during the off state (≥12 h after last dopaminergic medication)	- Scores at T1 on several motor scales (Mini-Balance Evaluation Systems test, Timed Up and Go, Six-minute-walk test, pegboard and fingertapping, fall frequency) - Several non-motor scales measuring anxiety, depression, sleep, fatigue, gastorintestinal symptoms, cognitive assessment, attentional performance - quality of life, cardiovascular fitness, and adherence to the prescribed intervention	- motor score revealed a between-group difference of 4·2 points (95% CI 1·6–6·9, p=0·0020) in favour of aerobic exercise - 11 patients had potentially related adverse events (seven [11%] in the intervention group, four [6%] in the control group) - 7 had unrelated serious adverse events (three in the intervention group, four in the control group)	Sig evidence of effectiveness

## Sheet: Sheet2
M - Home-based exercise / fall avoidance program
M - community exercise program
M - handwriting program
M - sensor-based feedback training program
home-based detection / monitoring of symptoms
nurse led care management program (same study, two papers)
Behavioural therapy program
self-management rehabilitation program
